# Supplementary material for: CD28 deficiency leads to accumulation of germinal-center independent IgM+ experienced B cells and to production of protective IgM during experimental malaria
Source: PLoS One. 2018 Aug 27;13(8):e0202522. doi: 10.1371/journal.pone.0202522 (PMC6110469; doi:10.1371/journal.pone.0202522)
Supplement: S1 Dataset — (XLSX) [file pone.0202522.s003.xlsx]

## Sheet: Figure 1
A - parasitemia (%)	Days p.i.	CD28KO					C57BL/6
	0	0	0	0	0	0	0	0	0	0	0
	4	0.9	0.5	0.7	1.3	0.8	0.7	1.8	1	1	0.3
	5	7.1	7.2	7.8	7.4	10.1	8	10.7	7.2	13.2	3.5
	6	15	9	17	19	33	17.3	23	17	25	8
	7	38.22	34.6	41.49	42.86	47.7	27.41	15.9	26.67	24.2
	8	45	51	53.47	40	34	32	5.6	26.5	32.5	35.11
	10	3.2	0.6	1.75	0.17	0.6	2.4	1.4	0.2	1.2	1.7
	12	0.02	0.12	0.12	0.06	0.05	5.8	2	2.4	0.5	0.15
	15	0.6	1.1	0.7	1	1.1	1	0.3	2.1	0.3	0.4
	17	2.5	6.7	1.7	1.3	3.6	0.2	0.2	0.3	0.1	0
	18	3.25	4.5	3.75	2.25	11.33	0	0	0	0	0
	20	1.4	0.5	0.4	1	2	0	0	0.05	0.07	0
	21	0.25	0.05	0.1	0.1	0.25	0.05	0.1	0	0	0.05
	24	0.15	0.15	0.05	0	0.05	0.1	0.1	0	0	0.05
	26	0.4	0.13	0.04			0	0.05	0.05
	28	0.3	0.3	0.5			0	0	0
	29	1.2	1.4	0.4	0.4	1.1
	30	0.5	0.7	0.5	0.4	0.3
	31	0.5	0.5	0.2	0.5	0.2
	32	0.5	0.3	0.2	0.1	0.2
	33	0.2	0.3	0.4	0.5	0.7	0	0	0	0	0
	34	1.2	0.4	0.3	0.9	0.5	0	0	0	0	0
	35	1.4	0.7	1	1.4	1.7	0	0	0	0	0
	36	1.7	0.83	0.5			0	0	0	0	0
	37	0.3	0.5	0.5			0	0	0	0	0
	38	0.67	1	0.1	0.8	0.2	0	0	0	0	0
	41						0	0	0	0	0
	42						0	0	0	0	0
	43	1.6	1.8	0.6	0.9	0.3	0	0	0	0	0
	44						0	0	0	0	0
	45
	46
	47
	48
	49						0	0	0	0	0
	50	0.2	1.3	0.6	1.1	0.2	0	0	0	0	0
	51	0.27	0.7	0.4	0.5	0.5	0	0	0	0	0
	52	0.7	0.5	0	0.25	0.1	0	0	0	0	0
	53						0	0	0	0	0
	54	0.2	0.3	0.02	0.6	0.01
	55	2	1.5	0.25	1	0.04
	56	1.1	1	0.04	1.4	0.2	0	0	0	0	0
	57	1.1	0.85	0.04	1.3	0.05
	60	0.45	0.6	0.15	0.75	0.05	0	0	0	0	0
	61	0.45	0.55	0.05	0.6	0.2	0	0	0	0	0
	62	0.6	0.3	0.2	0.2	0.65	0	0	0	0	0
	63	1.7	0.9	0.6	0.4	1.5	0	0	0	0	0
	65	1.9	1.5	0.2	0.6	1.5	0	0	0	0	0
	66	1.25	1.85	1.12	1.1	0.7	0	0	0	0	0
	69	0.6	2.7	0.9	0.25	0.25
	70	0.4	1.65	1.6	0.65	0.4	0	0	0	0	0
	71	0.7	1.4	1	0.5	0.2	0	0	0	0	0
	72	0.58	1.5	1.2	0.5	0.6
	73	2	0.35	1.5	1.3	0.25	0	0	0	0	0
	74	1.35	0.55	3.7	0.9	1.1
	75	0.8	0.8	3.9	0.9	0.4	0	0	0	0	0
	76	2.6	0.3	3.6	0.9	1.1
	77	2.25	0.54	4.75	1.3	1.25
	78						0	0	0	0	0
	80						0	0	0	0	0
	81	0.5	0.33	2.6	0.85	0.75
	84	2	0.5	1.2	0.3	0.13
	86	3	0.42	0.9	0.3	0.7	0	0	0	0	0
	87	0.42	0.8	1.83	0.8	0.2
	88	1	0.5	0.9	0.2	0.36
	90	0.3	0.4	1.2	0.42	0.6
	101	1	0.6	1.2	0.9	1.1	0.4	0	0.1	0	0
C - parasitemia (%)	Days p.c.	CD28KO c40					C57BL/6 c40					CTRL C57BL/6 c40					CTRL CD28KO c40
	0	0	0	0	0		0	0	0	0		0	0	0			0	0	0
	1	0.05	0.05	0.1	0.1		0	0	0.05	0.05		0.8	0.6	0.4			1.2	1.2	1.7
	2	0.15	0.1	0.1	0.05		0.05	0	0.05	0.03		10.25	3.5	4.2			4.67	7.8	6.2
	3	0	0.05	0.05	0		0.001	0	0	0		24	50	44			27	35	22
	4	0	0	0.04	0		0.001	0	0	0		55	73	57			58	54	51
	5	0.05	0.05	0	0.05		0.001	0	0	0		84	57	68			77	76	78
	6	0.1	0.05	0.03	0.03		0.001	0	0	0			25				25	28
	7	0	0.02	0	0.1		0.001	0	0	0							16	8
	8	0.03	0.07	0.15	0.05		0.001	0	0	0
	9	0.03	0.13	0.17	0.03		0.001	0	0	0
	10	0.02	0.1	0.1	0.03		0.001	0	0	0
	11	0.03	0	0.07	0		0.001	0	0	0
	12	0.04	0.01	0.27	0.03		0.001	0	0	0
D - parasitemia (%)	CD28KO c70					C57BL/6 c70						CTRL C57BL/6					CTRL CD28KO
	0	0	0	0	0	0	0	0	0	0		0	0	0			0	0	0
	1.15	1.3	0.5	0.3	0.85	0.02	0.75	0.25	0.55	0.55		2.9	3.73	4.1			0.9	1.6	2.7
	0.1	0.35	0.3	0.3	0.2	0	0.6	0.05	0.4	0.5		36	25	27			15	0.1	12.5
	0.7	0.35	0.5	0.3	0.45	0	0.02	0.15	0.6	0.6		60	50	70			0	60	50
	0.2	0.45	0.4	0.35	0.2	0	0.07	0.05	0.05	0.25		80	90	80			0	90	85
	0.1	0.7	0.6	0.15	0.1	0	0	0	0	0.02
	0.1	0.15	0.35	0.2	0.05	0	0	0	0	0
	0.5	0.5	0.8	0.6	0.8	0	0	0	0	0
	0.65	0.1	0.58	0.2	0.1	0	0	0	0	0
	1.4	0.2	1	0.3	0.55	0	0	0	0	0
	2.5	0.67	1.1	0.4	0.7	0.1	0.02	0	0	0
	0.2	0.4	0.15	1.05	3.77	0.15	0	0	0	0
	6.9	0.61	0.35	1	0.45	0.4	0	0.08	0	0

## Sheet: Figure 2
A - Pc-specific IgM titer	Days p.i.	C57BL/6														CD28KO
	0	1.9	1.8	1.8	1.9	1.69897	1.69897									1.9	1.8	1.9	1.8
	15	3.80618	3.80618	4.10721	4.10721	4.40824	4.40824	4.40824	4.40824	4.70927	4.40824	4.70927	4.70927	4.70927	2.60206	2.60206	2.60206	2.90309	3.20412	3.20412
	30	2.30103	2.30103	2.39794	2.17609	2.30103	2.60206	2.60206	2.60206	3.80618	3.50515	4.10721	3.50515			2.90309	2.90309	3.50515	3.20412
	40	2.60206	2.90309	2.90309	2.90309											3.50515	4.10721	4.10721	4.10721
	100	3.20412	3.20412	3.50515	2.90309											3.80618	4.70927	4.10721	4.10721	4.40824
B - Pc-specific IgG1 titer	Days p.i.	C57BL/6										CD28KO
	0	2	1.699	2	1.699							2	1.699	2	1.699
	15	2	1.699	2	2	2.90309	2.90309	2.90309	2.60206			2	1.699	2	1.699	2	2.60206	2.30103	2	2.30103
	30	1.699	1.699	1.699	2	3.50515	4.10721	3.50515	3.50515	3.20412		1.699	1.699	1.699	1.699	2.60206	2.60206	2.30103	2	2.30103
	40	1.699	2	1.699	4.10721	3.50515	4.10721	4.10721	4.10721			1.699	1.699	1.699	2.301	1.69897	2	1.69897	2	2.30103
	100	4.5441	4.1761	3.6532	3.6532							1.699	2	2.301	2
C - Pc-specific IgG2c titer	Days p.i.	C57BL/6																				CD28KO
	0	2	2	2.30001	2																	2	2	2.30001	2
	15	2.301	2.301	2.301	2.6021	3.20412	3.20412	3.20412	2.60206													2.301	2.301	2.301	2.301	2	2	2.60206	2	2.60206
	30	2.6021	2.301	2.301	2.6021	3.80618	4.10721	4.10721	4.10721	4.10721												2.301	2.301	2.301	2.301	2	2	1.69897	2	1.69897
	40	2.6021	2.301	2.301	4.10721	4.10721	4.10721	4.40824	4.10721													2.301	2.301	2.301	2	2	2	2	3.20412	2
	100	3.8062	3.2041	4.4082	4.1072	2.9031																2.301	2	2.301	2.301	2
D - Myelin IgM titer	Days p.i	C57BL/6			CD28KO				Thyroglobulin IgM titer	Days p.i.	C57BL/6			CD28KO				Histones IgM titer	Days p.i.	C57BL/6			CD28KO				dsDNA IgM titer	Days p.i.	C57BL/6			CD28KO
	0	2	2.90309	2.90309	2.30103	2.90309	3.80618			0	1.69897	1.69897	1.69897	2	2.30103	2.30103			0	1.69897	2.30103	2.90309	2	3.20412	3.50515			0	1.69897	2	2	2	2.30103	2.30103
	15	3.50515	3.20412	3.20412	3.50515	3.20412	2.90309			15	2.60206	2	2	2.90309	2.30103	2.30103			15	3.20412	2.90309	2.90309	3.20412	2.90309	2.90309			15	2.30103	2.10103	2.50103	2.90309	2.30103	2
	30	2.90309	2.90309	3.50515	2.90309	3.20412	3.50515			30	2	2	2	2.30103	2	1.69897			30	2.30103	2.60206	2.60206	3.20412	2.90309	3.20412			30	2.30103	2	1.69897	2	2.1	1.9
	40	2.90309	3.50515	3.50515	3.50515	3.50515	3.50515			40	2	2.30103	2	2.30103	2.30103	2.30103			40	1.69897	2.30103	2	2.89309	2.91309	2.89309			40	2	2	1.69897	2.60206	2.1	2.30103
	100	2.60206	2.60207	2.60205	3.80618	4.10721	3.50515			100	1.69897	1.69897	1.69897	2.60206	3.20412	2.60206			100	2.30103	2.60206	2.30103	3.80618	3.79618	3.81618			100	2.30103	2.20103	2.40103	2.60206	3.50515	2.60206
E - AntiBCG IgM titer	Days p.i.	C57BL/6																																CD228KO
	0	0.1526	0.1712	0.1517																														0.2661	0.2921	0.2908	0.2834
	15	0.2766	0.1141	0.0935	0.2431	0.3772	1.1555	0.3868	0.485	0.3387	0.2774	0.516	1.0885	0.3935	0.3853	0.1441	0.395	1.0207	0.8178	1.6819	0.0432	0.4065	1.096	0.6235	0.6443	0.5537								0.4247	0.2335	0.1826	0.3447	0.2361	0.2914	0.4674	0.2155	0.2743	0.4101	0.2754	0.4587	0.2422	0.8782	0.3394	0.4911
	30	0.0717	0.079	0.2167	0.5218	0.0879	0.2425	0.3394	1.5919	0.1071	0.4414	0.2451	0.8433	0.4345	0.648																			1.2192	0.4851	2.007	0.4532	1.1973	0.5397	0.5332	0.7703	0.735	0.1418	0.136	0.2653	0.3263	0.0959
	40	0.2312	0.219	0.2792	0.2906	0.3239																												0.3517	0.3328	0.2831	0.3716	0.2696
	100	0.5827	0.5539	0.6087	0.6829	0.5411																												1.5027	1.6091	1.5123	1.7826	1.2116	0.9081	1.2864	0.8395	1.1187	0.9481	1.1118	1.0172	0.57	0.5198	0.4908	0.6063
F - Pc-specific IgM titer		C57BL/6
	0	1.9	1.8	1.8	1.9	1.8	1.9	2.1
	40	2.60206	2.90309	2.90309	3.114	2.90311	2.60206	2.77
	40 (+CQ)	2.90309	2.8451	2.95424	3.20412	3.17609	3.23045	3.20412	3.20412	3.50515
G - Pc-specific IgM titer		C57BL/6													CD28KO
	40 (Tr.)	2.90309	2.8451	2.95424	3.20412	3.17609	3.23045	3.20412	3.20412	3.50515					2.90309	3.20412	2.90309	3.20412	2.90309	2.8451	2.95424	2.90309	2.8451	2.95424
	c40 (15d p.c.)	3.50515	3.50515	3.80618	3.50515										3.50515	3.50515	3.50515	3.80618
	80 (Tr.)	2.30103	3.50515	2.60206	2.60206	2.90309	2.60206								3.20412	2.60206	2.60206
	c80 (15d p.c.)	4.40824	3.80618	4.10721	4.40824	4.10721									4.40824	3.80618	4.10721	4.40824	4.10721
[truncated: 29 more columns]

## Sheet: Figure 3
A	Days p.i.	C57BL/6						CD28KO
	0	5.37272	4.3877	5.56	4.35	2.67	8.22	6.32129	5.51587	4.76	6.12	8.22	5.16
	100	3.87681	5.00478	6.77	5.87	9.11	4.62	16.0439	14.0041	22.11	19.82	14.55	18.26
B	Days p.i.	C57BL/6						CD28KO
	0	1.224	0.838	0.622	0.865	0.921	1.112	1.127	0.984	0.522	0.615	0.927	1.129
	100	1.096	0.875	1.055	0.672	1.055	0.849	5.438	4.873	3.411	4.087	5.561	4.516
D	Days p.i.	C57BL/6						CD28KO
	0	1.47	1.1826	0.921	1.126	1.722	1.217	1.4768	1.3144	1.562	1.4421	1.09213	0.945234
	100	7.78	6.91028	5.42	6.11	7.17	6.72	9.8428	10.29	11.25	8.93	10.88	10.26
E	Days p.i.	C57BL/6						CD28KO
	0d	7.43	6.87	6.11	5.12	5.87	7.78	5.89	7.1	4.82	3.78	4.55	5.12
	100d	19.44	18.62	14	16.55	12.84	14.97	50.3289	44.68	49.88	51.22	42.84	36.28
G	Days p.i.	C57BL/6						CD28KO
	0	2.35	1.94	1.16	2.21	0.982	1.256	1.62	1.87	2.111	1.2523	0.6221	0.9732
	100	6.14	8.22	5.61	6.11	4.25	3.77	21.37	17.69	18.75	21.25	20.69	17.22
I	Days p.i.	C57BL/6						CD28KO
	0	1.743	1.324	2.012	1.64121	0.924	0.536	1.199	1.394	0.4645	1.2132	1.4563	1.4653
	100	1.98936	2.5482	3.11	1.216	1.72	2.5653	17.5875	14.382	11.512	16.121	14.632	15.135
J	Days p.i.	C57BL/6						CD28KO
	0	1.45	0.77	1.06	1.65	0.61	1.213	0.66	1.43	1.62	0.7	1.09	1.505
	40	1.1	0.82	0.45	1.12	1.42	0.9622	5.77	9.82	8.55	11.81	12.28	15.54
	40 + CQ		0.525	1.76	1.61	2.611	1.11	3.41	2.32	2.63	1.97	4.33	5.06

## Sheet: Figure 4
A - subset cell %		C57BL/6							CD28KO
	0d	1.9	2.55	1.62	1.45	1.56	1.77	2.11	1.72	1.85	1.99	2.15	1.28	1.48	1.61
	pre challenge	2.05	2.45	1.74	2.11	1.81	2.41	2.16	7.89	8.91	10.12	8.52	9.26	7.16	8.85
	15d post challenge	3.55	2.57	3.31	3.81	3.66	3.22	2.91	23.42	19.22	16.54	21.55	19.865	15.21	22.61
B - subset cell %		C57BL/6							CD28KO
	0d	1.31	1.46	0.75	1.01	0.92	1.12	1.64	1.57	1.38	2.01	1.22	0.56	1.32	1.24
	pre challenge	1.61	1.51	1.44	2.12	1.13	2.01	0.98	4.89	4.44	3.65	4.12	4.89	5.88	5.42
	15d post challenge	3.18	3.46	2.91	3.12	3.34	4.51	2.12	9.54	9.74	6.87	11.23	8.73	9.22	9.45
C - subset cell %		C57BL/6							CD28KO
	0d	0.68	0.56	0.22	0.18	1.01	0.54	0.21	0.01	0.04	0.09	0.14	0.01	0.15	0.12
	pre challenge	8.5	7.91	6.54	8.41	6.98	7.45	5.89	0.78	0.71	0.28	1.02	0.25	0.87	0.65
	15d post challenge	15.26	9.76	8.99	9.45	12.11	10.44	8.56	2.25	2.53	0.94	1.12	1.89	2.41	2.05
D - CFSElow B cells (%)	C57BL/6			CD28KO
	RPMI	Pc-iRBC	LPS	RPMI	Pc-iRBC	LPS
	6.5	32.6	93.2	3.2	44.6	91.4
	5.8	22.7	92.5	4.4	54.1	91.8
	4.2	25.8	99.1	2.9	45.2	93.3
	6.6	34.6	90.4	5.8	46.7	98.1
	7.1	39.9	91.9	6.7	49.5	90.2
E - CD138+ iIgM+ B cells (%)	C57BL/6			CD28KO
	RPMI	Pc-iRBC	LPS	RPMI	Pc-iRBC	LPS
	4.5	12.4	25.6	5.6	30.2	32.4
	2.2	10.7	29.4	7.6	34.5	34.8
	8.5	6.6	22.5	6.1	29.8	33.5
	6.1	15.6	31.4	4.1	33.7	28.7
	5.5	11.8	21.1	1.8	31.8	34.6
F - Pc-specific IgM titer (log)		C57BL/6					CD28KO
	RPMI	0.1	0.32	0.1	0.32	0.25	0.477	0.954	0.922	0.32	0.422
	Pc-iRBC	0.95	0.477	0.822	0.95	0.477	0.954	1.43	1.95	0.954	1.43
	LPS	0.32	0.477	0.822	0.32	0.25	0.82	1.95	2.11	1.477	1.95
G - total IgM concentration (ng/ml)		C57BL/6					CD28KO
	RPMI	168.369	152	122.55	141.79	125.44	172.873	168	155.48	162.54	121.89
	Pc-iRBC	145.6	174.2	122.44	109.05	145.78	267.121	215.146	288.47	311.25	265.89
	LPS	220.863	289.47	245.11	228.44	284.14	340.233	315.631	321.22	256.44	284.22

## Sheet: Figure 5
B - stained mature iRBC (%)	C57BL/6			CD28KO
	0d	15d	100d	0d	15d	100d
	2.3	12.8	5.3	2.2	7.6	13.2
	1.4	9.7	3.4	1.7	6.1	17.2
	2.5	6.4	2.2	1.9	8.8	15.6
	3.1	11.2	5.6	2.1	4.5	14.5
	1.7	15.1	4.1	0.9	4.1	18.9
	1.1	10.2	4.7	1.7	2.9	13.4
C - parasitemia (%)	Days p.i.	(-)				IgM CD28KO 0d				IgM CD28KO 100d
	0	0	0	0	0	0	0	0	0	0	0	0	0
	4	2	1.5	2	0.5	0.8	1.8	0.03	2	0	0.25	0.3	0.2
	5	9	7.5	6	4	5	2.3	2	1.25	0.8	0.15	3.55	4.11
	6	22	15	11	18	30	25	8.5	10	0.1	0.5	9.11	8.53
	7	48	35	60	55	50	45	47.11	60	1.5	15	23.11	12.33
	8	70	60			80	70	60.28		25	10	33.16	32.11
	9						60	45		40	17.5	53.42	43.22
	10									70	25	21.54	34.64
	11									60	50	18.22	30.22
	12										30

## Sheet: Figure 6
A - iRBC lysis (%)	IgM C57BL/6 0d	IgM C57BL/6 100d	IgM CD28KO 0d	IgM CD28KO 100d
	4.80734	1.31684	2.4191	16.2587
	5.1745	5.1745	5.17477	25.0156
	6.2224	2.24865	6.112	19.648
	3.84612	2.58746	1.2865	28.4684
	6.1175	4.2658	2.57665	22.1469
	5.2179	6.2766	8.4654	26.1655
B - SYTO16+ F480+ cells %		+ iRBC						iRBC C57BL/6 0d IgM						iRBC C57BL/6 100d IgM						iRBC CD28KO 0d IgM						iRBC CD28KO 100d IgM
		17.4	1.28	0.73	2.12	9.12	1.55	21.88	22.24	24.94	20.36	20.15	21.44	24.29	21.12	23.21	18.06	16.77	21.88	19.1	18.77	21.52	21.65	20.14	22.86	27.56	26.96	32.65	25.04	39.44	32.88
B - SYTO16+ CD11c+ cells %	+ iRBC						iRBC C57BL/6 0d IgM						iRBC C57BL/6 100d IgM							iRBC CD28KO 0d IgM						iRBC CD28KO 100d IgM
	13.37	4.27	7.54	6.1	3.4	7.32	11.53	15.73	20.9	18.69	16.77	20.11	16.69	14.42	24.08	21.96	15	21.65		12.9	13.58	22.51	20.91	21.22	13.12	20.54	24.12	26.65	27.01	32.24	34.82
C - CMTPX+ % cells	(-)	+ IgM CD28KO 100d
	8.75	34.55
	12.44	38.46
	16.12	31.85
	9.45	41.22
	12.17	28.45
	11.84	29.45

## Sheet: Figure S1
A	Days p.i.	C57BL/6																										CD28KO
	0	55.6988	61.3953	80.4111	84.9347	85.1905	81.5532	77.84	74.3556	71.2973	32.2091	57.1732	33.9086	44.0596														69.1034	80.1747	85.9488	86.7939	83.6316	83.7649	75.6365	75.7633	65.3491	55.221
	15	74.9126	53.8965	69.0551	61.3792	66.1586	70.1333	71.1004	90.4675	88.9861	86.7492	96.0449	87.0176	60.5262	69.2762	56.0478	92.1274											75.0574	78.662	81.6552	70.6321	60.4298	54.524	74.2968	89.344	45.7682	56.7889	71.6671	82.1361	70.126	71.481	97.5015	84.962
	30	65.5202	55.1569	77.8306	59.1478	73.5823	48.0121	59.6788	81.1568	72.726	65.4484	44.0284	72.9944	65.0507	68.441	73.1187	88.3037	87.8729	68.2657	66.5203	42.9342	37.4224	40.2242					81.7892	81.226	88.0812	75.3202	83.6398	79.6972	84.4444	67.9179	87.1518	82.1808	94.5387	99.4749	91.9985	90.8999	92.9082	93.3755	93.482	89.7071	92.7001	93.8367	69.5059	48.6068
	40	62.019	60.1128	47.7112																								83.2396	147.177	114.749
	100	90.7196	91.0256	71.6188	76.5794	73.3183																						90.8726	88.8222	92.2804	110.248	117.023	93.6891	80.0014	143.502
B	Days p.i.	C57BL/6					CD28KO																C	Days p.i.	C57BL/6					CD28KO
	0	498.582	524.349	511.961	488.435	487.078	141.965	472.234	188.79															0	4.28755	6.71525	4.48618	2.94128	7.31114	1.90399	10.3789	2.88
	15	472.342	474.475	455.042	434.834		348.464	372.895	449.29	483.437														15	10.9527	12.0121	11.8134	12.2769		20.4207	16.6468	10.0699	24.8127
	30	472.277	481.778	470.231	405.082	447.782	201.232	446.942	390.345	593.613	237.965													30	18.92	8.56913	8.17187	13.248	10.6437	6.51662	9.14295	10.732	13.1597	14.5942
	40	384.313	464.758	449.225			259.875	361.304	250.245															40	6.36213	22.2967	12.4976			4.57446	13.27	13.8439
	100	214.094	256.083	262.977			329.096	550.331	483.308	328.73	193.218													100	0.27081	0.99912	1.92606			15.6757	9.01053	20.7959	3.93443	7.06837
D	Days p.i.	C57BL/6																				CD28KO
	0	55.6988	61.3953	80.4111	84.9347	85.1905	81.5532	77.84	74.3556													69.1034	80.1747	85.9488	86.7939	83.6316	83.7649	75.6365	75.7633
	40	62.019	60.1128	47.7112																		83.2396	147.177	114.749
	40 (Tr.)	49.6854	73.1535	85.0789	74.0979	55.9936	85.0789	72.8254														86.5901	84.7608	72.4128	75.4053	67.6873	65.016	67.8965	65.6597	66.2712	73.8988	81.5747	72.6115
E		C57BL/6														CD28KO
	40 (Tr.)	49.6854	73.1535	85.0789	74.0979	55.9936	85.0789	72.8254								72.4128	75.4053	67.6873	65.016	67.8965	65.6597	66.2712	73.8988	81.5747	72.6115	86.5901	84.7608
	c40 (15d p.c.)	91.9498	90.7951	90.7951	89.1386											90.1423	87.9528	90.7552	84.2134
	80 (Tr.)	68.3898	54.1072	79.0884	78.2135											70.8457	79.3815	77.645	85.7323
	c80 (15d p.c.)	90.2134	89.2141	93.7218												90.7685	93.7485	94.5479	93.7929
[truncated: 3 more columns]

## Sheet: Figure S2
	WT				CD28KO
A - spleen weight (g)	0d	100d	100d + CQ		0d	100d	100d + CQ
	0.155	0.22124	0.0921412		0.108514	0.612412	0.0921412
	0.0921	0.192412	0.1263		0.0934124	0.572353	0.124215
	0.122	0.126214	0.12156		0.124652	0.751241	0.17653
	0.08122	0.177151	0.16412		0.126324	0.642143	0.13414
	0.12421	0.123125	0.165331		0.112531	0.541231	0.0912421
	0.092341	0.127124	0.11341		0.0912412	0.451241	0.125324
	0.16532	0.173412	0.12751		0.12461	0.65141	0.1124
	WT				CD28KO
B - spleen cell numbers (x10^8)	0d	100d	100d + CQ		0d	100d	100d + CQ
	0.755	0.92124	0.921412		0.681241	7.87514	1.32512
	0.921	1.19241	1.263		0.912312	8.14132	0.865142
	0.822	0.926214	0.12156		1.15124	6.12414	1.12321
	0.98122	0.777151	1.412		0.983252	8.12421	0.975214
	0.82421	0.823125	0.924124		0.83254	6.12412	0.862141
	0.92341	1.12712	1.01242		0.651241	7.41241	1.12412
	1.16532	0.873412	0.923524		1.65124	5.24122	1.03241
D	Days p.i.	C57BL/6						CD28KO
	0	2.68	2.19	1.66	2.187	2.99	3.11	2.84	2.48	1.88	2.19	2.55	1.46
	100	26.75	34.53	22.54	18.79	26.21	22.88	12.82	11.2	7.22	10.45	11.73	8.55
